# Supplementary material for: Epidemic history and baseline resistance to NS5A-specific direct acting drugs of hepatitis C virus in Spain
Source: Sci Rep. 2020 Aug 3;10:13024. doi: 10.1038/s41598-020-69692-7 (PMC7398927; doi:10.1038/s41598-020-69692-7)
Supplement: Supplementary file 2 — Supplementary Datasets. [file 41598_2020_69692_MOESM2_ESM.xlsx]

## Sheet: Sheet1
Title: Epidemic history and baseline resistance to NS5A-specific direct acting drugs of Hepatitis C Virus in Spain
Authors: Claudia Palladino1*¶, Ifeanyi Jude Ezeonwumelu1¶, Irene Mate-Cano2, Pedro Borrego1, Paula Martínez-Román2, Sonia Arca de Lafuente2, Salvador Resino2, Nuno Taveira1,3, Verónica Briz2.
	Supplementary Dataset		Baseline polymorphisms and amino acid substitutions reported to reduce susceptibility to NS5A inhibitors observed in the current study.
	Notes: AA, amino acids; resistance-associated substitutions (RASs) are represented in bold and substitution on scored position are underscored.
	HCV-infected patients						HCV/HIV- coinfected patients
		Clade I			Clade II			Clade I			Clade II
A.A.	Mutation	N=38	%	Mutation	N= 262	%	Mutation	N= 66	%	Mutation	N=222	%
position		patients			patients			patients			patients
1	S1A	1	0.1	S1A	4	0.1	S1A	2	0.1	S1A/C	8	0.2
2	G2N	1	0.1	G2D	10	0.2	G2D	3	0.2	G2C/D/F/S	4	0.1
3	_	_	_	S3C	2	0	S3C	1	0.1	S3F/P	2	0
4	_	_	_	_	_	_	_	_	_	W4C	1	0
5	_	_	_	L5F	1	0	_	_	_	_	_	_
6	_	_	_	R6K/W	3	0.1	_	_	_	_	_	_
7	_	_	_	D7A/E	2	0	D7A	1	0.1	_	_	_
8	I8V	1	0.1	I8V	10	0.2	I8V	4	0.3	I8V	5	0.1
10	_	_	_	_	_	_	_	_	_	D10E	1	0
12	I12V	4	0.5	I12V	3	0.1	I12V	5	0.3	I12V	3	0.1
16	_	_	_	L16M	1	0	_	_	_	_	_	_
17	S17A	1	0.1	S17C	1	0	_	_	_	S17T	2	0
20	K20R	1	0.1	K20G/R	3	0.1	_	_	_	K20R	1	0
21	T21C/I	2	0.2	T21I	4	0.1	T21I	1	0.1	T21I	2	0
22	_	_	_	W22C/R	2	0	_	_	_	_	_	_
23	_	_	_	L23I/M	3	0.1	_	_	_	_	_	_
24	K24Q	1	0.1	K24Q/R	3	0.1	_	_	_	K24R	2	0
25	_	_	_	A25S/T	3	0.1	_	_	_	A25T	3	0.1
28	M28V	1	0.1	M28V	10	0.2	M28L/T	2	0.1	M28A/T/V	10	0.2
29	_	_	_	P29X	2	0	_	_	_	_	_	_
30	_	_	_	Q30H/R	7	0.1	_	_	_	Q30E/R	5	0.1
31	_	_	_	L31M	1	0	L31M	2	0.1	L31M	1	0
33	_	_	_	G33A	1	0	_	_	_	_	_	_
34	I34V	4	0.5	I34V	2	0	_	_	_	I34L/V	7	0.1
36	F36L	8	0.9	F36L	3	0.1	F36L	18	1.1	F36L	5	0.1
37	V37L	2	0.2	V37F/I/L/M	10	0.2	_	_	_	V37L/M	4	0.1
40	_	_	_	_	_	_	_	_	_	Q40E	1	0
41	_	_	_	R41S	1	0	_	_	_	_	_	_
44	R44K	12	1.4	R44K	56	1	R44K	29	1.8	R44K	50	1
46	V46A/T	4	0.5	V46A/T	16	0.3	V46A/E/I	11	0.7	V46A/E/I	18	0.4
48	R48K/Q	4	0.5	R48H/K/Q	212	3.9	R48K/Q	8	0.5	R48H/K/N/Q/S	187	3.7
49	G49A	1	0.1	_	_	_	_	_	_	G49A/R/V	4	0.1
50	_	_	_	D50E	1	0	_	_	_	D50E	2	0
52	I52V	2	0.2	I52V	17	0.3	I52V	5	0.3	I52V	9	0.2
53	_	_	_	M53V	2	0	_	_	_	_	_	_
54	_	_	_	H54Y	5	0.1	_	_	_	H54H/N/R/Y	5	0.1
55	_	_	_	T55S	2	0	T55S	1	0.1	_	_	_
56	_	_	_	R56P	1	0	_	_	_	_	_	_
58	H58P	1	0.1	H58L/P/Q	13	0.2	H58D/P	4	0.3	H58D/P/N/R	22	0.4
59	C59W	9	1.1	C59W	15	0.3	C59W	14	0.9	C59W	15	0.3
60	G60A/C	3	0.4	G60C	2	0	G60A	2	0.1	G60A	2	0
61	A61S	2	0.2	A61S/T	5	0.1	A61S	2	0.1	A61S/T	2	0
62	E62H/R	4	0.5	E62D/H	11	0.2	E62D/H/R	18	1.1	E62D/H/R	25	0.5
63	I63L	7	0.8	I63L	11	0.2	I63L	12	0.8	I63L	12	0.2
64	T64A/K/N	20	2.3	T64A/N/S	78	1.4	T64A/N/S	33	2.1	T64A/K/N/S	83	1.6
66	_	_	_	_	_	_	H66A	1	0.1	H66Y	1	0
68	K68R	1	0.1	K68R	2	0	K68R	7	0.4	K68R	9	0.2
69	_	_	_	_	_	_	N69S/T	2	0.1	_	_	_
70	_	_	_	_	_	_	G70R	1	0.1	_	_	_
71	_	_	_	T71S	3	0.1	_	_	_	T71S	2	0
73	_	_	_	R73K	4	0.1	R73K	1	0.1	R73K	3	0.1
74	_	_	_	_	_	_	_	_	_	I74L/V	2	0
75	V75A	2	0.2	V75A	13	0.2	V75A/T	6	0.4	V75A/I/T	13	0.3
77	_	_	_	P77S	3	0.1	_	_	_	P77S	4	0.1
78	R78K	8	0.9	K78R	15	0.3	R78K	12	0.8	K78R	10	0.2
79	_	_	_	T79A/I/V	6	0.1	_	_	_	T79I	1	0
81	R81K	4	0.5	R81K/T/W	13	0.2	R81K/T/W	11	0.7	R81K/W	7	0.1
82	_	_	_	N82C	1	0	_	_	_	_	_	_
83	M83T	2	0.2	M83I/T/V	9	0.2	M83T	1	0.1	M83T/V	4	0.1
85	S85N	7	0.8	S85C/N/T	18	0.3	S85N	8	0.5	S85A/G/N	17	0.3
87	_	_	_	T87S	1	0	_	_	_	_	_	_
90	_	_	_	I90V	4	0.1	_	_	_	I90V	2	0
91	_	_	_	N91T	1	0	_	_	_	_	_	_
92	_	_	_	A92P	1	0	_	_	_	A92A/D/F/S/V	3	0.1
93	Y93C/F	3	0.4	Y93H/N	5	0.1	Y93C	3	0.2	Y93C/H	4	0.1
95	_	_	_	T95A	1	0	_	_	_	_	_	_
97	_	_	_	P97S	1	0	_	_	_	P97S	1	0
98	_	_	_	C98S	3	0.1	_	_	_	C98S	1	0
99	T99N	1	0.1	T99A/I/N/S	13	0.2	T99A/N/S	5	0.3	T99A/I/N/S/V	16	0.3
101	_	_	_	L101F	1	0	_	_	_	L101I	1	0
103	_	_	_	_	_	_	_	_	_	A103S/T	3	0.1
105	_	_	_	N105S	1	0	_	_	_	N105S	1	0
106	_	_	_	Y106S	1	0	_	_	_	_	_	_
107	K107E/T	20	2.3	T107A/E/K/M	16	0.3	K107E/R/S/T	38	2.4	T107A/K/M	11	0.2
108	F108L	1	0.1	_	_	_	F108S	1	0.1	F108L	2	0
111	_	_	_	W111L	3	0.1	_	_	_	W111L	2	0
114	S114C	1	0.1	S114A/T	5	0.1	S114A	1	0.1	S114A/T	3	0.1
117	E117D	2	0.2	E117D	4	0.1	E117D	1	0.1	E117D	8	0.2
119	_	_	_	V119L	1	0	_	_	_	V119A	1	0
121	I121V	7	0.8	I121V	34	0.6	I121V	12	0.8	I121V	31	0.6
122	R122K	1	0.1	_	_	_	_	_	_	R122K/T	2	0
123	R123Q	25	2.9	Q123R	226	4.2	R123Q	38	2.4	Q123R	201	4
124	_	_	_	V124E	2	0	_	_	_	V124E	1	0
125	_	_	_	_	_	_	_	_	_	G125E	1	0
126	_	_	_	D126E	8	0.1	D126E	1	0.1	D126E	10	0.2
127	_	_	_	_	_	_	_	_	_	F127Y	1	0
128	_	_	_	H128P	1	0	_	_	_	_	_	_
130	_	_	_	V130I	2	0	V130I	2	0.1	V130I	1	0
131	S131T	38	4.4	T131S	1	0	S131T	65	4.1	_	_	_
133	M133V	1	0.1	M133A/T	3	0.1	_	_	_	M133L/V	4	0.1
135	T135A/S	6	0.7	A135T/V	53	1	T135A	8	0.5	A135D/T/V	74	1.5
136	_	_	_	_	_	_	_	_	_	D136E/N	2	0
137	N137D	2	0.2	N137D	3	0.1	N137D	1	0.1	N137D	4	0.1
138	_	_	_	L138I	1	0	_	_	_	_	_	_
139	_	_	_	K139R	1	0	K139R	1	0.1	K139R	2	0
144	I144V	38	4.4	V144I	1	0	I144V	64	4	V144I	1	0
146	S146A	1	0.1	S146A/L/P	5	0.1	S146A/L/P	6	0.4	S146A/P	8	0.2
153	L153M/V	2	0.2	L153I/V	2	0	L153M/V	2	0.1	L153V	2	0
158	L158I	2	0.2	L158I/V	8	0.1	L158I	1	0.1	L158I	1	0
160	_	_	_	_	_	_	_	_	_	R160K	1	0
161	_	_	_	F161Y	5	0.1	F161Y	9	0.6	F161Y	16	0.3
162	_	_	_	A162P	1	0	_	_	_	_	_	_
164	_	_	_	P164L/S	7	0.1	P164L	1	0.1	P164H/S	6	0.1
165	C165R	1	0.1	_	_	_	_	_	_	_	_	_
166	_	_	_	K166R	1	0	_	_	_	K166R	1	0
167	_	_	_	P167S	1	0	_	_	_	_	_	_
168	_	_	_	_	_	_	L168M	1	0.1	_	_	_
169	_	_	_	L169I	2	0	_	_	_	_	_	_
171	E171D	7	0.8	E171D	198	3.6	E171D	15	0.9	E171D	179	3.5
172	E172D	1	0.1	E172D	4	0.1	E172D	2	0.1	E172D	3	0.1
173	_	_	_	_	_	_	_	_	_	V173A	1	0
174	S174T	3	0.4	S174A/G/T/V	28	0.5	S174A/T/V	4	0.3	S174A/T/V	24	0.5
176	R176K	4	0.5	R176A/C/K/S/T/V	54	1	R176K/S/T	11	0.7	R176A/I/K/S/T/V	57	1.1
179	_	_	_	L179M	1	0	_	_	_	L179Q	1	0
180	H180N	1	0.1	H180C/L/N/Y	15	0.3	_	_	_	H180D/L/N/Y	10	0.2
181	E181A/D	15	1.8	D181A/E/N/S	24	0.4	E181A/D	20	1.3	D181A/E/G/S/T	31	0.6
183	P183L	2	0.2	P183A/L/V	18	0.3	P183L/V	3	0.2	P183L/V	14	0.3
184	_	_	_	V184I	1	0	_	_	_	_	_	_
186	_	_	_	_	_	_	_	_	_	S186R	1	0
194	_	_	_	P194L	1	0	_	_	_	P194L	1	0
196	_	_	_	_	_	_	_	_	_	V196A	1	0
197	A197T	2	0.2	A197S/T/V	13	0.2	A197S/T/V	11	0.7	A197S/T/V	21	0.4
198	_	_	_	V198T	2	0	_	_	_	V198T	1	0
199	L199V	2	0.2	L199I/V	11	0.2	L199V	8	0.5	L199V	12	0.2
200	_	_	_	_	_	_	_	_	_	T200A	3	0.1
202	_	_	_	_	_	_	M202L	1	0.1	M202L/T	2	0
204	_	_	_	T204S	2	0	_	_	_	_	_	_
209	I209V	2	0.2	I209V	1	0	I209M/V	2	0.1	I209V	2	0
211	_	_	_	_	_	_	_	_	_	A211S	2	0
212	_	_	_	_	_	_	E212K	1	0.1	_	_	_
213	A213T	6	0.7	T213A	235	4.3	A213S/T	14	0.9	T213A	207	4.1
215	G215K/R	10	1.2	G215A/K/R	54	1	G215A/K/R	17	1.1	G215A/K/R	41	0.8
216	_	_	_	R216G	1	0	_	_	_	_	_	_
219	A219T	1	0.1	A219G/K	2	0	A219G/T	3	0.2	A219G/V	2	0
223	_	_	_	P223A	1	0	_	_	_	_	_	_
226	M226E/L/V	34	4	V226E/L/M	132	2.4	M226E/L/V	51	3.2	V226A/E/L/M	153	3
228	_	_	_	S228G	1	0	S228G	2	0.1	_	_	_
231	_	_	_	_	_	_	_	_	_	A231V	1	0
234	_	_	_	_	_	_	L234M	1	0.1	L234M	1	0
235	S235T	1	0.1	_	_	_	_	_	_	_	_	_
236	A236P/S	2	0.2	A236V	1	0	_	_	_	_	_	_
237	_	_	_	P237V	1	0	P237L/V	6	0.4	P237L/M/V	8	0.2
239	_	_	_	L239R	1	0	_	_	_	L239V	1	0
240	_	_	_	K240R	4	0.1	K240R	2	0.1	K240R	1	0
241	A241G	4	0.5	_	_	_	A241G	6	0.4	A241G	3	0.1
242	_	_	_	T242A/N	2	0	T242A	2	0.1	T242A	6	0.1
244	_	_	_	T244P	1	0	_	_	_	T244A/P	11	0.2
245	A245I/T	13	1.5	T245A/I	5	0.1	A245I/T/V	28	1.8	T245A/F/I/V/Y	15	0.3
246	_	_	_	N246A/C/D/H/K/S/T	11	0.2	N246D/I	2	0.1	N246I/K	7	0.1
247	_	_	_	H247Q/R	2	0	_	_	_	H247N/R	2	0
248	D248E	3	0.4	D248E/N/Y	9	0.2	D248E/N	9	0.6	D248E/N/T/Y	10	0.2
249	_	_	_	S249L	1	0	_	_	_	_	_	_
250	_	_	_	P250T	1	0	_	_	_	P250T	1	0
251	_	_	_	D251E	3	0.1	D251V	1	0.1	_	_	_
252	A252T/V	4	0.5	A252F/S/V	5	0.1	A252V	2	0.1	A252S/T/V	8	0.2
253	E253D	3	0.4	_	_	_	E253D	2	0.1	E253D	2	0
255	I255L	6	0.7	I255L	1	0	I255L/T	2	0.1	I255A/L/V	5	0.1
256	E256Q	5	0.6	E256A/C/M/Q/R/S/T	26	0.5	E256D/K/Q	11	0.7	E256A/D/Q/T	26	0.5
257	_	_	_	A257V	1	0	_	_	_	_	_	_
258	_	_	_	N258F/H/S	5	0.1	N258H/Y	2	0.1	N258D/F/S/Y	7	0.1
260	_	_	_	L260M	4	0.1	_	_	_	L260Q	1	0
262	_	_	_	R262M/S	2	0	R262K	2	0.1	R262K/T/W	6	0.1
263	_	_	_	Q263P/R	2	0	_	_	_	Q263H/R	4	0.1
264	E264A	1	0.1	E264A/K/T	18	0.3	E264A	1	0.1	E264A/T/V	10	0.2
265	_	_	_	M265I/L	2	0	_	_	_	M265L/V	2	0
267	G267N/S	2	0.2	G267C/N/S	17	0.3	G267D/S	3	0.2	G267D/S	6	0.1
268	_	_	_	N268C/S	2	0	N268S	1	0.1	N268D/K/T	6	0.1
269	_	_	_	_	_	_	_	_	_	I269T	1	0
270	_	_	_	_	_	_	T270I	1	0.1	T270I/L/V	4	0.1
274	_	_	_	S274L/T	2	0	_	_	_	_	_	_
275	_	_	_	_	_	_	E275D	1	0.1	_	_	_
276	N276T	1	0.1	N276D/S/T	4	0.1	N276S/T	2	0.1	N276D/K/S	3	0.1
280	I280V	4	0.5	I280V	100	1.8	I280V	7	0.4	I280T/V	74	1.5
281	_	_	_	_	_	_	L281M	1	0.1	_	_	_
283	_	_	_	S283Y	1	0	F284L	2	0.1	S283A/T	2	0
284	_	_	_	_	_	_	D285E	3	0.2	F284L	1	0
285	D285E	6	0.7	D285E	6	0.1	_	_	_	D285E	12	0.2
287	_	_	_	_	_	_	_	_	_	L287P	3	0.1
288	_	_	_	V288A/T	3	0.1	V288I	1	0.1	V288A/G/R	5	0.1
289	_	_	_	A289V	1	0	A289Q/T/V	4	0.3	A289P/T/V	4	0.1
290	_	_	_	_	_	_	E290Q	1	0.1	E290G/K/R	3	0.1
291	_	_	_	E291K	1	0	_	_	_	E291K/R/V	3	0.1
292	_	_	_	D292E	1	0	_	_	_	D292E/G	2	0
293	E293D	1	0.1	D293E/G	219	4	E293D/Q	2	0.1	D293E	187	3.7
294	_	_	_	_	_	_	_	_	_	R294Q	1	0
296	V296I	31	3.6	V296I	21	0.4	V296I	49	3.1	V296I	28	0.6
298	V298A	1	0.1	V298I/T	4	0.1	_	_	_	V298I/T	2	0
299	_	_	_	P299A	41	0.8	P299A	3	0.2	P299A	44	0.9
302	_	_	_	_	_	_	_	_	_	I302M/V	2	0
304	_	_	_	R304L	3	0.1	_	_	_	R304L	1	0
305	K305R	1	0.1	R305K	237	4.4	K305R	5	0.3	R305K	203	4
306	_	_	_	S306A/H/R/T/V	13	0.2	S306T/Y	2	0.1	S306A/F/H/P/T/V	10	0.2
307	_	_	_	R307Q	1	0	_	_	_	_	_	_
308	R308G/K	7	0.8	K308N/R	176	3.2	R308K	6	0.4	K308R/S	155	3.1
309	_	_	_	_	_	_	F309I	1	0.1	_	_	_
310	A310P/T	12	1.4	T310A/G/N/P/V	140	2.6	A310E/P/T/V	26	1.6	T310A/G/P/S/V	126	2.5
311	R311A/H/P/Q/S	35	4.1	P311A/Q/R/S/T	16	0.3	R311A/H/K/P/Q/T	60	3.8	P311A/Q	3	0.1
312	_	_	_	_	_	_	A312P	1	0.1	_	_	_
313	_	_	_	L313M	1	0	_	_	_	_	_	_
315	V315I	18	2.1	I315C/V	23	0.4	V315F/I	33	2.1	I315F/L/V	34	0.7
319	_	_	_	_	_	_	P319A	1	0.1	_	_	_
320	_	_	_	D320E	1	0	D320E	1	0.1	_	_	_
325	_	_	_	L325V	1	0	_	_	_	L325V	2	0
326	V326I/L	28	3.3	L326I/M/V	9	0.2	V326I/L	53	3.3	L326I/M/V	14	0.3
328	T328A/P	4	0.5	T328A/K/M/V	19	0.3	T328A/I/K/P/Q/S/V	10	0.6	T328A/M/S/V	13	0.3
330	_	_	_	K330R	3	0.1	K330R	3	0.2	K330R	4	0.1
331	K331E	2	0.2	K331A/E/N/Q/R	10	0.2	K331D/E/M/R	6	0.4	K331E/Q/R	7	0.1
333	D333G	2	0.2	D333E/G/N	7	0.1	D333G	2	0.1	D333G	3	0.1
335	_	_	_	E335D/K/Q	3	0.1	E335K	2	0.1	E335A/K/N/V	7	0.1
337	_	_	_	_	_	_	_	_	_	P337S	1	0
338	_	_	_	V338L/M/T	3	0.1	V338E	1	0.1	V338A/M/T	5	0.1
340	_	_	_	_	_	_	_	_	_	H340S	1	0
343	P343A	2	0.2	P343S	1	0	_	_	_	_	_	_
344	L344I	1	0.1	L344I	1	0	_	_	_	L344I	1	0
346	_	_	_	P346S	2	0	P346S	1	0.1	P346S	4	0.1
347	P347L/S/T	6	0.7	P347L/S/T	10	0.2	P347L/S/T	5	0.3	P347Q/R/S	15	0.3
348	R348K/Q	22	2.6	R348K/Q	165	3	R348K/Q/S/T	44	2.8	R348K/Q	157	3.1
349	S349P/T	2	0.2	S349P/T	10	0.2	S349P/T	4	0.3	S349A/P/T	13	0.3
350	_	_	_	P350L	1	0	P350T	1	0.1	P350L/S	3	0.1
352	V352I	2	0.2	V352I	1	0	_	_	_	V352I	5	0.1
356	_	_	_	R356P	1	0	_	_	_	_	_	_
357	_	_	_	R357K	200	3.7	K357R	6	0.4	R357K	193	3.8
360	T360M	1	0.1	T360A/M	5	0.1	T360A/M	5	0.3	T360M	2	0
361	V361M	2	0.2	V361E/I	4	0.1	V361I/M	2	0.1	V361I	1	0
362	_	_	_	_	_	_	V362I	1	0.1	V362A	1	0
364	_	_	_	T364S	1	0	_	_	_	T364S	2	0
365	E365D	1	0.1	E365D	3	0.1	E365D	1	0.1	E365D/Q	3	0.1
366	S366T	1	0.1	_	_	_	_	_	_	S366A/Q	3	0.1
367	T367N/S/V	11	1.3	T367A/I/S/V	17	0.3	T367N/S	12	0.8	T367A/M/S/V	7	0.1
368	L368I/V	30	3.5	V368I/L	23	0.4	L368I/V	54	3.4	V368A/I/L/M	26	0.5
369	S369P	3	0.4	S369P	8	0.1	S369P	15	0.9	S369P/T	24	0.5
370	T370A/I/S	3	0.4	T370A/D/N/S	16	0.3	T370A/S	8	0.5	T370D/I/N/S	10	0.2
371	_	_	_	A371T	2	0	_	_	_	A371G/V	2	0
373	_	_	_	A373V	1	0	_	_	_	A373G/V	2	0
374	E374D	1	0.1	E374D	1	0	E374D	1	0.1	_	_	_
377	T377V	2	0.2	T377A/I/N/S/V	10	0.2	T377A/I/N/V	8	0.5	T377S/V	2	0
379	_	_	_	S379T	2	0	K378R	1	0.1	S379N/T	2	0
381	_	_	_	G381D/S	2	0	S379T	1	0.1	G381S	1	0
382	_	_	_	S382D/G/R	7	0.1	S382D/G	2	0.1	S382D/G	11	0.2
383	S383T	1	0.1	_	_	_	_	_	_	S383A/P	3	0.1
384	_	_	_	S384T	6	0.1	_	_	_	S384P/T	3	0.1
385	_	_	_	T385I	1	0	_	_	_	T385A/P	4	0.1
386	_	_	_	_	_	_	S386P	1	0.1	S386P	4	0.1
387	_	_	_	G387A/D	2	0	G387C	1	0.1	G387D/N	2	0
388	I388V	4	0.5	I388V	15	0.3	I388V	8	0.5	I388A/T/V	19	0.4
389	T389A	6	0.7	T389A/S/V	5	0.1	T389A	8	0.5	T389A/M	9	0.2
390	G390A/S	10	1.2	G390S/V	6	0.1	G390A/S	14	0.9	G390A/S	9	0.2
391	_	_	_	D391C/G	4	0.1	D391G	1	0.1	D391E/G/N/S	9	0.2
392	N392A/D/S	18	2.1	N392A/D/G/H/S	172	3.2	N392D/G/S/T	23	1.4	N392D/G/H/I/S/T/V	165	3.3
393	T393A/P	3	0.4	T393A/I/S	10	0.2	T393A	5	0.3	T393A/I	6	0.1
394	T394A/P	7	0.8	T394A/P/S	15	0.3	T394A/P/S	13	0.8	T394A/I/P/S	18	0.4
395	T395A/E/P/S/V	13	1.5	T395A/M/P/S/V	54	1	T395A/I/M/P/S/V	19	1.2	T395A/P/S/V	44	0.9
396	S396P/T	3	0.4	S396L/P/T	56	1	S396A/P	5	0.3	S396P	44	0.9
397	S397P/T	5	0.6	S397C/P	4	0.1	S397P/T	10	0.6	S397P	4	0.1
398	_	_	_	E398D/G	2	0	E398G	1	0.1	E398D/G	6	0.1
399	P399A/D/L/S	6	0.7	P399A/D/L/S/T	37	0.7	P399T	1	0.1	P399A/L/S/V	21	0.4
400	A400P/S/T/V	7	0.8	S400A/C/D/G/N/P/T/V	219	4	A400P/S/T/V	11	0.7	S400A/D/G/P/T	178	3.5
401	P401S	14	1.6	P401L/S	20	0.4	P401L/S	31	1.9	P401L/S	21	0.4
402	S402P	2	0.2	S402A/P/T	77	1.4	S402A/P/T	9	0.6	S402A/F/L/P/T	86	1.7
403	G403D/V	4	0.5	A403D/G/I/P/S/T/V	150	2.8	G403A/D/S/V	18	1.1	A403D/G/I/P/T/V	110	2.2
404	C404H/R/S	3	0.4	C404D/G/H/R/S/Y	36	0.7	C404D/H/R/S	8	0.5	C404G/H/R/S/Y	46	0.9
405	P405L/S	6	0.7	P405C/F/H/L/Q/R/S	168	3.1	P405H/L/Q/S	20	1.3	P405C/D/F/H/L/R/S	173	3.4
406	P406L	1	0.1	P406L/Q/S	3	0.1	_	_	_	P406L/S/T	4	0.1
407	_	_	_	D407E	5	0.1	D407G	1	0.1	D407E	2	0
410	V410A/D/N/T	34	4	A410G/V	28	0.5	V410A/D/N	57	3.6	A410T/V	16	0.3
411	_	_	_	E411D	1	0	E411G/V	3	0.2	E411G	1	0
413	Y413C	7	0.8	C413H/Y	83	1.5	Y413C	15	0.9	C413F/H/Y	85	1.7
414	_	_	_	S414C	1	0	_	_	_	_	_	_
416	_	_	_	_	_	_	_	_	_	M416L	1	0
423	_	_	_	P423R	1	0	_	_	_	P423R	2	0
428	L428F	1	0.1	L428F	3	0.1	_	_	_	_	_	_
429	_	_	_	_	_	_	_	_	_	S429D/I	2	0
431	_	_	_	G431E	1	0	_	_	_	_	_	_
434	_	_	_	S434W	1	0	_	_	_	_	_	_
437	_	_	_	S437D/G/N	11	0.2	S437E	1	0.1	S437F/G/N	3	0.1
438	_	_	_	S438T	1	0	S438G	2	0.1	S438D/G/W	7	0.1
439	G439E	23	2.7	R439D/E/G	226	4.2	G439E	39	2.4	R439E/G	195	3.8
440	A440D	1	0.1	D440A/E/G/T/V	211	3.9	A440D/G/S/T	8	0.5	D440A/G/S/V	175	3.4
441	D441G/S	19	2.2	D441G/N/S	32	0.6	D441G/S	38	2.4	D441E/G	15	0.3
442	T442A	8	0.9	K442A/P/S/T	213	3.9	T442A/K/P/Q	18	1.1	K442A/E/G/N/P/Q/R/S/T	183	3.6
443	_	_	_	_	_	_	_	_	_	E443D	1	0
444	_	_	_	D444G/N	3	0.1	D444G/N	7	0.4	D444G/N	9	0.2
445	_	_	_	V445F	1	0	_	_	_	V445I	5	0.1
Total		855	100		5.43	100		1.595	100		5.074	100
